# Supplementary material for: Effects of transition on HIV and non-HIV services and health systems in Kenya: a mixed methods evaluation of donor transition
Source: BMC Health Serv Res. 2021 May 13;21:457. doi: 10.1186/s12913-021-06451-y (PMC8117613; doi:10.1186/s12913-021-06451-y)
Supplement: Supplementary file 2 — Additional file 2. [file 12913_2021_6451_MOESM2_ESM.zip]

Archive with 2 entries (2 files):
- SOAR_Comp1_IDI Guide 2nd Round_2017 10 10_KenyaR2.docx
- SOAR_Comp1_IDI Guide_2016 07 08 v2R2.docx
