# Supplementary material for: Effects of transition on HIV and non-HIV services and health systems in Kenya: a mixed methods evaluation of donor transition
Source: BMC Health Serv Res. 2021 May 13;21:457. doi: 10.1186/s12913-021-06451-y (PMC8117613; doi:10.1186/s12913-021-06451-y)
Supplement: Supplementary file 4 — Additional file 4. [file 12913_2021_6451_MOESM4_ESM.zip]

Archive with 3 entries (3 files):
- SOAR_Comp3_IntGuides CS R1R2.pdf
- SOAR_Comp3_IntGuides Maint R1R2.pdf
- SOAR_Comp3_IntGuides R2.pdf
